# Supplementary material for: Health Literacy in Pregnant Women: A Systematic Review
Source: Int J Environ Res Public Health. 2021 Apr 6;18(7):3847. doi: 10.3390/ijerph18073847 (PMC8038834; doi:10.3390/ijerph18073847)
Supplement: Supplementary file 1 [file ijerph-18-03847-s001.zip]

Archive with 3 entries (2 files):
- Supplementary Material/
- Supplementary Material/Supplementary S1 Education and Ethnicity.docx
- Supplementary Material/Supplementary S2 Quality Assessment.xlsx
