# Supplementary material for: Health Literacy in Pregnant Women: A Systematic Review
Source: Int J Environ Res Public Health. 2021 Apr 6;18(7):3847. doi: 10.3390/ijerph18073847 (PMC8038834; doi:10.3390/ijerph18073847)
Supplement: Supplementary file 1 [file ijerph-18-03847-s001.zip › Supplementary Material/Supplementary S2 Quality Assessment.xlsx]

## Sheet: AXIS Evaluation
Study	Introduction	Methods										Results					Discussion		Others		AXIS Rating/20
	1 Were the aims/objectives of the study clear?	2 Was the study design appropriate for the stated aim(s)?	3 Was the sample size justified?	4 Was the target/ reference population clearly defined? (Is it clear who the research was about?)	5 Was the sample frame taken from an appropriate population base so that it closely represented the target/ reference population under investigation?	6 Was the selection process likely to select subjects/ participants that were representative of the target/ reference population under investigation?	7 Were measures undertaken to address and categorise non-responders?	8 Were the risk factor and outcome variables measured appropriate to the aims of the study?	9 Were the risk factor and outcome variables measured correctly using instruments/ measurements that had been trialled, piloted or published previously?	10 Is it clear what was used to determined statistical significance and/or precision estimates? (eg, p values, CIs)	11 Were the methods (including statistical methods) sufficiently described to enable them to be repeated?	12 Were the basic data adequately described?	13 Does the response rate raise concerns about non-response bias?*	14 If appropriate, was information about non-responders described?	15 Were the results internally consistent?	16 Were the results presented for all the analyses described in the methods?	17 Were the authors’discussions and conclusions justified by the results?	18 Were the limitations of the study discussed?	19 Were there any funding sources or conflicts of interest that may affect the authors’interpretation of the results?*	20 Was ethical approval or consent of participants attained?
Delanoe, 2016	Y	Y	N	Y	N	Y	N	Y	Y	Y	Y	Y	Y	N	N	Y	N	Y	N	Y	13
Delanoe, 2016a	Y	Y	Y	Y	N	Y	N	Y	Y	Y	Y	Y	N	NA	Y	Y	Y	Y	N	Y	17
Duggan, 2014	Y	Y	Y	Y	Y*	Y	N	Y	Y	Y	Y	Y	N	N	Y	Y	Y	Y	NI	Y	17
Lupatelli, 2014	Y	Y	Y	Y	Y*	Y	NI	Y	Y	Y	Y	Y	NI	NI	Y	Y	Y	Y	N	Y	17
Sheinis, 2018	Y	Y	Y	Y	Y*	Y	N	Y	Y	Y	Y	Y	Y	N	Y	Y	Y	Y	N	Y	17
Sheinis, 2018a	Y	Y	Y	Y	Y*	Y	Y	Y	Y	Y	Y	Y	N	NA	Y	Y	Y	Y	N	Y	19
Shieh, 2009	Y	Y	N	Y	Y	N	N	Y	Y	Y	Y	Y	N	N	Y	Y	Y	Y	N	Y	16
Shieh, 2010	Y	Y	Y	Y	Y*	Y	N	Y	Y	Y	Y	Y	N	N	Y	Y	Y	Y	N	Y	18
Van Schendel, 2017	N	Y	N	Y	Y*	Y	N	Y	Y	Y	Y	Y	N	N	Y	Y	Y	Y	Y	N	14
Van Schendel, 2016	N	Y	N	Y	Y*	N	N	Y	Y	Y	Y	Y	N	N	Y	Y	Y	Y	Y	Y	14
You, 2010	Y	Y	N	Y	Y	NI	N	Y	Y	Y	Y	Y	N	N	Y	N	Y	Y	N	Y	15
Wilson, 2012	Y	Y	N	Y	Y*	NI	N	Y	Y	Y	Y	Y	NI	N	Y	Y	Y	Y	NI	Y	14
Sahin, 2020	Y	Y	N	Y	Y*	Y	N	Y	Y	Y	Y	Y	N	N	Y	Y	Y	Y	N	Y	17
* The sample was taken from an appropriate frame and the method of sampling was appropriate, however, authors indicate as a result of the studies concerns regarding the representativeness in the final sample.

## Sheet: AXIS Results
Overview Axis rating
Axis scores	N of paper
20	0
19	1
18	1
17	5
16	1
15	1
14	3
13	2
12-0	0

## Sheet: RoB 2.0
Risk of bias for Yee, 2014
Randomisation process	Derivations from intended interventions	Missing outcome data	Measurement of the outcome	selection of the reported results	overall
some concerns	High	Low	High	some concerns	High
